# Supplementary material for: The current distribution of tick species in Inner Mongolia and inferring potential suitability areas for dominant tick species based on the MaxEnt model
Source: Parasit Vectors. 2023 Aug 16;16:286. doi: 10.1186/s13071-023-05870-6 (PMC10428659; doi:10.1186/s13071-023-05870-6)
Supplement: Supplementary file 3 — Additional file 3: Table S1 Environmental and bioclimatic variables for the four dominant tick species distribution models by MaxEnt. [file 13071_2023_5870_MOESM3_ESM.xlsx]

## Sheet: Additional Table 1 
Climate and Geographic Variables	D. nuttalli	I. persulcatus	D. silvarum	H.asiaticum
Bio1 =Annual mean temperature
Bio2 =Mean diurnal range			√
Bio3 =Isothermality		√	√
Bio4 =Temperature seasonality	√	√	√
Bio5 =Max temperature of warmest month	√	√		√
Bio6 =Min temperature of coldest month	√	√	√
Bio7 =Temperature Annual Range	√
Bio8 =Mean temperature of wettest quarter		√	√
Bio9 =Mean temperature of driest quarter	√	√		√
Bio10 =Mean temperature of warmest quarter	√	√	√	√
Bio11 =Mean temperature of coldest quarter	√	√	√	√
Bio12 =Annual precipitation	√	√		√
Bio13 =Precipitation of wettest month	√	√	√	√
Bio14 =Precipitation of driest month		√	√	√
Bio15 =Precipitation Seasonality	√	√	√
Bio16 =Precipitation of the Wettest Quarter		√	√
Bio17 =Precipitation of driest quarter	√
Bio18 =Precipitation of warmest quarter	√		√	√
Bio19 =Precipitation of coldest quarter		√	√	√
Elve	√	√	√	√
Slope	√	√	√	√
Aspe	√	√	√	√
